# Supplementary material for: Haplotypic polymorphisms and mutation rate estimates of 22 Y-chromosome STRs in the Northern Chinese Han father–son pairs
Source: Sci Rep. 2018 May 8;8:7135. doi: 10.1038/s41598-018-25362-3 (PMC5940815; doi:10.1038/s41598-018-25362-3)
Supplement: Supplementary file 1 — Supplementary table 1 [file 41598_2018_25362_MOESM1_ESM.xlsx]

## Sheet: Supplementary table 1
Supplementary table 1. Allele frequencis and GD values for 22 Y-STR loci in Northern Chinese Han males (n=539)
Allele	DYS19	DYS389I	DYS389II	DYS390	DYS391	DYS392	DYS393	DYS437	DYS438	DYS439	DYS448	DYS456	DYS458	DYS635	Y_GATA_H4	DYS449	DYS447	DYS522	DYS388	DYS444	Genotype	DYS527a/b	Genotype	DYS385a/b
6					0.00704																18,20	0.00176	9,11	0.00176
6.2									0.00176												18,22	0.00176	9,16	0.00528
7						0.00352															18,23	0.00176	10,10	0.00176
8					0.00176				0.00352												19,19	0.01056	10,11	0.00176
9		0.00176			0.04225				0.01761	0.00176								0.01056			19,20	0.03873	10,12	0.00176
10					0.76761	0.00704			0.69014	0.08099		0.00176			0.06338			0.08979	0.17077	0.0088	19,20,21	0.00704	10,17	0.00176
11	0.00176	0.01232			0.17782	0.15493	0.00352		0.25	0.35915					0.36444			0.37324	0.00176	0.09507	19,21	0.01761	10,18	0.01056
12	0.00176	0.4912			0.00352	0.16197	0.53873		0.03169	0.41901		0.00528			0.48592			0.41901	0.66197	0.31514	19,22	0.01232	11,11	0.01585
13	0.04401	0.31514				0.32394	0.24824	0.0088	0.00528	0.11268		0.02289			0.08627			0.09155	0.12852	0.40845	19,23	0.01761	11,12	0.0581
14	0.25	0.1743				0.28345	0.17606	0.61444		0.02641		0.18134	0.01761					0.01408	0.02289	0.15845	19,24	0.00176	11,13	0.01937
14.1													0.00704								19,25	0.00352	11,14	0.01408
15	0.41373	0.00528				0.0581	0.03169	0.34683			0.00176	0.55458	0.12324	0.00176				0.00176	0.0088	0.01232	20,20	0.04754	11,15	0.0088
15.1													0.00176								20,21	0.04225	11,16	0.01056
16	0.20423					0.00704	0.00176	0.02817				0.1743	0.18134						0.00352	0.00176	20,22	0.04577	11,17	0.01937
17	0.08275										0.02641	0.04754	0.24824						0.00176		20,23	0.10035	11,18	0.02465
17.2													0.00176								20,24	0.05282	11,19	0.02465
18	0.00176										0.15317	0.01056	0.27993	0.00352							20,25	0.01761	11,20	0.00528
18.2											0.00176		0.00528								20,26	0.00352	12,12	0.03697
19			0.00176								0.37852		0.08275	0.08627							20.2,20.2	0.00176	12,13	0.02465
19.2											0.00176										21,21	0.0669	12,14	0.01056
20								0.00176			0.30106	0.00176	0.04049	0.26937							21,22	0.08627	12,15	0.01937
20,22											0.00176										21,23	0.08627	12,16	0.06338
21				0.00528							0.11444		0.01056	0.34507			0.00352				21,24	0.04754	12,17	0.06514
22				0.06514							0.01937			0.17077			0.01761				21,24,25	0.00176	12,18	0.05282
23				0.43134										0.08451			0.21479				21,25	0.00704	12,19	0.06866
23.1																	0.00176				21,26	0.00176	12,20	0.02817
24				0.3169										0.03345			0.26408				22,22	0.05458	12,21	0.01408
24.3																	0.00176				22,23	0.07923	12,22	0.00176
24,13				0.00176																	22,23,24	0.00528	12,23	0.00176
25			0.00176	0.16197										0.00528		0.00352	0.1919				22,24	0.01408	12,24	0.00176
26			0.00352	0.01761												0.02817	0.13028				22,25	0.0088	13,13	0.03169
27			0.08451													0.04049	0.11972				22,26	0.00176	13,14	0.01937
28			0.30634													0.08803	0.03521				22,28	0.00176	13,15	0.00528
29			0.31338													0.11092	0.01232				23,23	0.05986	13,16	0.01408
30			0.19014													0.14789	0.00704				23,24	0.01761	13,16,19	0.00176
30.1																0.00176					23,25	0.00528	13,17	0.02465
30.2																0.00176					23,26	0.00176	13,18	0.05634
31			0.0757													0.1338					24,24	0.01585	13,19	0.05458
32			0.01761													0.14965					24,25	0.00176	13,20	0.02993
33			0.00176													0.13028					25,25	0.0088	13,21	0.00528
34			0.00352													0.08803							13,22	0.00176
35																0.06162							13,23	0.00352
36																0.01056							13,24	0.00352
37																0.00352							14,14	0.00352
																							14,15	0.00528
																							14,16	0.00528
																							14,17	0.01056
																							14,18	0.02289
																							14,19	0.01232
																							14,20	0.00528
																							14,21	0.00352
																							14,22	0.00528
																							15,15	0.00176
																							15,16	0.00352
																							15,17	0.00352
																							15,18	0.00176
																							15,19	0.00528
																							15,20	0.00704
																							15,21	0.00352
																							15,22	0.00352
																							15,23	0.00176
																							15,24	0.00176
																							16,16	0.00352
																							16,17	0.00528
																							16,18	0.00176
																							16,19	0.00176
																							16,20	0.00352
																							16,21	0.00352
																							16,22	0.00352
																							18,21	0.00176
																							19,19	0.00176
GD	0.71709	0.62996	0.75992	0.68391	0.37798	0.76233	0.61722	0.50219	0.46066	0.67667	0.72973	0.62736	0.80437	0.7648	0.62071	0.88825	0.81566	0.66954	0.5164	0.70071		0.94438		0.96584
